# Supplementary material for: Evolution of Diverse Effective N2-Fixing Microsymbionts of Cicer arietinum following Horizontal Transfer of the Mesorhizobium ciceri CC1192 Symbiosis Integrative and Conjugative Element
Source: Appl Environ Microbiol. 2021 Feb 12;87(5):e02558-20. doi: 10.1128/AEM.02558-20 (PMC8090884; doi:10.1128/AEM.02558-20)
Supplement: Supplemental file 1 [file AEM.02558-20-s0001.xlsx]

## Sheet: ICEMcSym1192 
Gene Name	Start on ICE	End on ICE	Start on genome	End on genome	Length	Direction	Annotation
int-Ser	135	1457	4216546	4217868	1323	forward	integrase
hypothetical protein	1435	1770	4217846	4218181	336	reverse	hypothetical protein
hypothetical protein	1782	2069	4218193	4218480	288	reverse	hypothetical protein
hypothetical protein	2496	2723	4218907	4219134	228	reverse	hypothetical protein
putative signaling protein	2911	4734	4219322	4221145	1824	reverse	putative signaling protein
msi132	4988	6448	4221399	4222859	1461	reverse	putative oxidoreductase protein
hypothetical protein	6450	7067	4222861	4223478	618	reverse	hypothetical protein
fixI	7957	10236	4224368	4226647	2280	reverse	nitrogen fixation protein
fixH	10233	10730	4226644	4227141	498	reverse	cytochrome oxidase
fixG	10727	12286	4227138	4228697	1560	reverse	cytochrome c oxidase accessory protein
fixP	12454	13317	4228865	4229728	864	reverse	cytochrome c oxidase, cbb3-type subunit III
fixQ	13320	13469	4229731	4229880	150	reverse	nitrogen fixation protein
fixO	13481	14212	4229892	4230623	732	reverse	cytochrome c oxidase, cbb3-type subunit II
fixN	14212	15831	4230623	4232242	1620	reverse	cytochrome c oxidase, cbb3-type subunit I
fnrN	16326	17069	4232737	4233480	744	reverse	fnr/crp family transcriptional regulator protein
hemN2	17144	18571	4233555	4234982	1428	forward	oxygen-independent coproporphyrinogen III oxidase protein
transposase	18682	20028	4235093	4236439	1347	reverse	hypothetical protein
msi021	20364	20606	4236775	4237017	243	reverse	Msi021 T4SS conjugation protein
trbI	20619	21833	4237030	4238244	1215	reverse	TrbI T4SS conjugation protein
trbG	21830	22867	4238241	4239278	1038	reverse	TrbG T4SS conjugation protein
trbF	22857	23588	4239268	4239999	732	reverse	TrbF T4SS conjugation protein
trbL	23589	24911	4240000	4241322	1323	reverse	TrbL T4SS conjugation protein
trbJ	24945	25670	4241356	4242081	726	reverse	TrbJ T4SS conjugation protein
trbE	25667	28117	4242078	4244528	2451	reverse	TrbE T4SS conjugation protein
trbD	28111	28383	4244522	4244794	273	reverse	TrbD T4SS conjugation protein
trbC	28383	28691	4244794	4245102	309	reverse	TrbC T4SS conjugation protein
trbB	28704	29672	4245115	4246083	969	reverse	TrbB T4SS conjugation protein
msi031	29669	30130	4246080	4246541	462	reverse	Msi031 T4SS conjugation protein
traG	30199	32256	4246610	4248667	2058	reverse	TraG T4SS coupling protein
msi059	32443	36015	4248854	4252426	3573	reverse	type IV secretion system effector protein
ptpA	36741	39047	4253152	4255458	2307	reverse	prolyl tripeptidyl peptidase
msi064	40033	40314	4256444	4256725	282	reverse	probable oxidoreductase protein dehydrogenase
hypothetical protein	40320	42059	4256731	4258470	1740	reverse	hypothetical protein
hypothetical protein	42056	42436	4258467	4258847	381	reverse	hypothetical protein
hypothetical protein	42427	42579	4258838	4258990	153	reverse	hypothetical protein
hypothetical protein	42962	43258	4259373	4259669	297	forward	hypothetical protein
hypothetical protein	43251	43868	4259662	4260279	618	forward	hypothetical protein
hypothetical protein	43865	44353	4260276	4260764	489	forward	hypothetical protein
hypothetical protein	44357	45916	4260768	4262327	1560	forward	hypothetical protein
hypothetical protein	46123	48591	4262534	4265002	2469	reverse	hypothetical protein
msi090	48609	49595	4265020	4266006	987	reverse	putative AAA atpase family protein associated with various cellular activities
hypothetical protein	49641	49961	4266052	4266372	321	reverse	hypothetical protein
rlxS	49951	51702	4266362	4268113	1752	reverse	RlxS conjugative relaxase
msi107	52100	52783	4268511	4269194	684	reverse	hypothetical protein
traF	52771	53319	4269182	4269730	549	reverse	TraF conjugal transfer protein
rdfS	53316	53585	4269727	4269996	270	reverse	RdfS excisionase protein
hypothetical protein	53624	53797	4270035	4270208	174	forward	hypothetical protein
msi110	53767	54090	4270178	4270501	324	reverse	hypothetical protein
hypothetical protein	54087	54989	4270498	4271400	903	reverse	hypothetical protein
hypothetical protein	55101	55448	4271512	4271859	348	forward	hypothetical protein
groES	55511	55867	4271922	4272278	357	forward	probable chaperonin protein
groEL	55870	57525	4272281	4273936	1656	forward	probable chaperonin protein
ardC	57683	58684	4274094	4275095	1002	reverse	hypothetical protein
hypothetical protein	58961	59866	4275372	4276277	906	forward	hypothetical protein
dctA	59873	61090	4276284	4277501	1218	reverse	DctA probable C4-dicarboxylate transport
msi033	61794	62183	4278205	4278594	390	forward	hypothetical protein
hypothetical protein	62373	62618	4278784	4279029	246	reverse	hypothetical protein
hypothetical protein	62920	63390	4279331	4279801	471	reverse	hypothetical protein
hypothetical protein	63419	63580	4279830	4279991	162	reverse	hypothetical protein
hypothetical protein	63830	63943	4280241	4280354	114	forward	hypothetical protein
hypothetical protein	63990	64238	4280401	4280649	249	forward	hypothetical protein
traI1	64604	65236	4281015	4281647	633	reverse	3-oxohexanoyl homoserine lactone synthase quorum-sensing autoinducer synthase
traR1	65329	66048	4281740	4282459	720	reverse	TraR quorum sensing activator
panC	66147	67055	4282558	4283466	909	reverse	pantothenate synthetase
panB	67052	67861	4283463	4284272	810	reverse	3-methyl-2-oxobutanoate hydroxymethyltransferase
hypothetical protein	68060	69022	4284471	4285433	963	forward	hypothetical protein
nadA	69085	70059	4285496	4286470	975	forward	quinolinate synthetase a protein
nadB	70056	71597	4286467	4288008	1542	forward	NadB L-aspartate oxidase protein
nadC	71599	72480	4288010	4288891	882	forward	NadC nicotinate-nucleotide pyrophosphorylase protein
bioB	72538	73623	4288949	4290034	1086	forward	BioB biotin synthase protein
bioF	73620	74759	4290031	4291170	1140	forward	BioF 7-keto-8-amino-pelargonic acid synthetase protein
bioD	74756	75391	4291167	4291802	636	forward	BioD dethiobiotin synthetase protein
bioA	75391	76656	4291802	4293067	1266	forward	BioA 7,8-diamino-pelargonic acid aminotransferase protein
bioZ	76653	77636	4293064	4294047	984	forward	hypothetical protein
msi063	77810	79453	4294221	4295864	1644	forward	Msi063 putative transmembrane efflux protein
hypothetical protein	79493	79825	4295904	4296236	333	forward	hypothetical protein
hemN1	79688	80068	4296099	4296479	381	reverse	HemN1 oxygen-independent coproporphyrinogen iii oxidase protein
hemN1	80102	80464	4296513	4296875	363	reverse	HemN1 oxygen-independent coproporphyrinogen iii oxidase protein
hemN1	80466	81014	4296877	4297425	549	reverse	HemN1 oxygen-independent coproporphyrinogen iii oxidase protein
hypothetical protein	81479	81892	4297890	4298303	414	reverse	hypothetical protein
omp2a	82517	83656	4298928	4300067	1140	forward	porin
integrase	84117	85070	4300528	4301481	954	forward	hypothetical protein
oatA	85177	87048	4301588	4303459	1872	reverse	O-acetyltransferase
hypothetical protein	87132	87692	4303543	4304103	561	reverse	hypothetical protein
epsD	87705	89171	4304116	4305582	1467	reverse	type II secretion system protein D
msi287	89198	89884	4305609	4306295	687	reverse	putative two-component response regulator protein
hypothetical protein	89886	90110	4306297	4306521	225	reverse	hypothetical protein
hypothetical protein	90346	91299	4306757	4307710	954	forward	hypothetical protein
tdh	91573	92607	4307984	4309018	1035	reverse	L-threonine 3-dehydrogenase
msi165	92673	93686	4309084	4310097	1014	reverse	putative sugar kinase protein
metK	93787	94962	4310198	4311373	1176	reverse	S-adenosylmethionine synthetase protein
glyA	95020	96357	4311431	4312768	1338	reverse	serine hydroxymethyltransferase protein
hypothetical protein	96412	96513	4312823	4312924	102	reverse	hypothetical protein
nopX	97796	99730	4314207	4316141	1935	reverse	nodulation outer protein X
yscC	100032	100730	4316443	4317141	699	reverse	Yop proteins translocation protein C
nolB	100918	101427	4317329	4317838	510	forward	nodulation protein NolB
nolT	101464	102300	4317875	4318711	837	forward	nodulation protein NolT
nolU	102245	102931	4318656	4319342	687	forward	nodulation protein NolU
yscL	102928	103551	4319339	4319962	624	forward	Yop proteins translocation protein L
yscN	103548	104906	4319959	4321317	1359	forward	putative ATP synthase YscN
hypothetical protein	104882	105394	4321293	4321805	513	forward	hypothetical protein
yscQ	105484	106512	4321895	4322923	1029	forward	Yop proteins translocation protein Q
spaP	106505	107170	4322916	4323581	666	forward	Surface presentation of antigens protein SpaP
hypothetical protein	107224	107448	4323635	4323859	225	forward	hypothetical protein
spaR	107457	108275	4323868	4324686	819	forward	Surface presentation of antigens protein SpaR
yscU	108272	109309	4324683	4325720	1038	forward	Yop proteins translocation protein U
hypothetical protein	109897	110067	4326308	4326478	171	forward	hypothetical protein
nopP	110088	110468	4326499	4326879	381	forward	Effector protein NopP
hypothetical protein	110461	110997	4326872	4327408	537	reverse	hypothetical protein
hypothetical protein	110994	113444	4327405	4329855	2451	reverse	hypothetical protein
hypothetical protein	113773	114336	4330184	4330747	564	reverse	hypothetical protein
hypothetical protein	114457	114786	4330868	4331197	330	forward	hypothetical protein
hypothetical protein	114858	115100	4331269	4331511	243	forward	hypothetical protein
hypothetical protein	115218	116108	4331629	4332519	891	forward	hypothetical protein
mxiA	116341	118404	4332752	4334815	2064	forward	Protein MxiA
bepA	118458	119000	4334869	4335411	543	forward	Beta-barrel assembly-enhancing protease
msi163	119895	120365	4336306	4336776	471	forward	putative transcriptional regulator protein
csp1	120594	120806	4337005	4337217	213	reverse	probable transcription regulator cold shock protein
hypothetical protein	120847	121356	4337258	4337767	510	reverse	hypothetical protein
hypothetical protein	121891	122175	4338302	4338586	285	forward	hypothetical protein
hypothetical protein	122350	123471	4338761	4339882	1122	reverse	hypothetical protein
virG	124223	124681	4340634	4341092	459	forward	regulatory protein VirG
hypothetical protein	124973	125062	4341384	4341473	90	forward	hypothetical protein
hypothetical protein	125128	125433	4341539	4341844	306	forward	hypothetical protein
virG	125978	126637	4342389	4343048	660	forward	regulatory protein VirG
qseC	126634	127962	4343045	4344373	1329	forward	sensor protein QseC
hypothetical protein	127943	128317	4344354	4344728	375	reverse	hypothetical protein
hypothetical protein	129145	129732	4345556	4346143	588	reverse	hypothetical protein
putative zinc protease	129817	132492	4346228	4348903	2676	forward	putative zinc protease
hypothetical protein	132485	132769	4348896	4349180	285	forward	hypothetical protein
gabD	132908	133663	4349319	4350074	756	forward	putative succinate-semialdehyde dehydrogenase protein
gabD	133647	134375	4350058	4350786	729	forward	putative succinate-semialdehyde dehydrogenase protein
hypothetical protein	134336	134527	4350747	4350938	192	reverse	hypothetical protein
msi171 (fseA)	135023	135961	4351570	4352177	608	reverse	transcriptional activator of excisionase rdfS, framsshift
possible traI pseudogene	135958	136284	4352369	4352695	327	reverse	hypothetical protein
hypothetical protein	136460	136690	4352871	4353101	231	reverse	hypothetical protein
IS256 family transposase	136592	136924	4353003	4353335	333	forward	transposase
hypothetical protein	137023	137334	4353434	4353745	312	forward	hypothetical protein
hypothetical protein	137688	137933	4354099	4354344	246	forward	hypothetical protein
hypothetical protein	137899	138528	4354310	4354939	630	reverse	hypothetical protein
hypothetical protein	138525	139829	4354936	4356240	1305	reverse	hypothetical protein
hipA	141024	142340	4357435	4358751	1317	reverse	serine/threonine-protein kinase toxin HipA
hypothetical protein	142330	142668	4358741	4359079	339	reverse	hypothetical protein
hypothetical protein	142904	143362	4359315	4359773	459	reverse	hypothetical protein
gabD	143547	143867	4359958	4360278	321	forward	putative succinate-semialdehyde dehydrogenase protein
hypothetical protein	143908	144069	4360319	4360480	162	forward	hypothetical protein
hypothetical protein	144038	144235	4360449	4360646	198	forward	hypothetical protein
hypothetical protein	144289	144504	4360700	4360915	216	reverse	hypothetical protein
dnaE2	144480	145010	4360891	4361421	531	reverse	error-prone DNA polymerase
kup	145057	146988	4361468	4363399	1932	reverse	low affinity potassium transport system protein kup
hypothetical protein	147351	147773	4363762	4364184	423	reverse	hypothetical protein
hypothetical protein	147964	148242	4364375	4364653	279	forward	hypothetical protein
hypothetical protein	148239	148871	4364650	4365282	633	forward	hypothetical protein
hypothetical protein	149063	149251	4365474	4365662	189	reverse	hypothetical protein
Extracellular serine protease	149573	153106	4365984	4369517	3534	forward	extracellular serine protease
hypothetical protein	153130	153243	4369541	4369654	114	forward	hypothetical protein
hypothetical protein	153240	153482	4369651	4369893	243	forward	hypothetical protein
hypothetical protein	153961	154449	4370372	4370860	489	reverse	hypothetical protein
hypothetical protein	154842	155102	4371253	4371513	261	reverse	hypothetical protein
Prolyl endopeptidase	155320	157482	4371731	4373893	2163	forward	prolyl endopeptidase
msi158	157521	158219	4373932	4374630	699	forward	putative outer membrane protein
hypothetical protein	158527	158655	4374938	4375066	129	reverse	hypothetical protein
hypothetical protein	158719	158970	4375130	4375381	252	forward	hypothetical protein
hypothetical protein	158872	159531	4375283	4375942	660	reverse	hypothetical protein
hypothetical protein	159616	159888	4376027	4376299	273	reverse	hypothetical protein
hypothetical protein	159842	160288	4376253	4376699	447	reverse	hypothetical protein
hypothetical protein	160430	160642	4376841	4377053	213	forward	hypothetical protein
msi175	160900	161148	4377311	4377559	249	reverse	probable aminotransferase protein
msi175	161109	161336	4377520	4377747	228	reverse	probable aminotransferase protein
argG	161558	163540	4377969	4379951	1983	reverse	Argininosuccinate synthase
hypothetical protein	163537	164481	4379948	4380892	945	reverse	hypothetical protein
qseC	165139	165357	4381550	4381768	219	reverse	QseC DNA-binding transcriptional regulator
qseM	165467	165733	4381878	4382144	267	forward	QseM Antiactivator or TraR and FseA
qseC	166172	166405	4382583	4382816	234	reverse	QseC DNA-binding transcriptional regulator
qseM	166521	166802	4382932	4383213	282	forward	QseM Antiactivator or TraR and FseA
integrase	167241	168197	4383652	4384608	957	forward	hypothetical protein
traR2	168373	169110	4384784	4385521	738	reverse	quorum sensing activator TraR
hypothetical protein	169590	169991	4386001	4386402	402	reverse	hypothetical protein
msi175	169981	171387	4386392	4387798	1407	reverse	probable aminotransferase protein
hypothetical protein	172482	172988	4388893	4389399	507	reverse	hypothetical protein
hypothetical protein	172998	173858	4389409	4390269	861	reverse	hypothetical protein
hypothetical protein	173876	174463	4390287	4390874	588	reverse	hypothetical protein
hypothetical protein	174732	175040	4391143	4391451	309	reverse	hypothetical protein
hypothetical protein	174991	175104	4391402	4391515	114	reverse	hypothetical protein
msi176	175261	175758	4391672	4392169	498	reverse	probable transcriptonal regulator
fumA	176252	177775	4392663	4394186	1524	reverse	fumarate hydratase
msi178	177803	179236	4394214	4395647	1434	reverse	aldehyde dehydrogenase protein
msi179	179430	180356	4395841	4396767	927	reverse	probable transcriptonal regulator
msi180	180524	180958	4396935	4397369	435	reverse	CoA ester lyase
transposase	182411	182758	4398822	4399169	348	forward	transposase
hypothetical protein	182931	183299	4399342	4399710	369	reverse	hypothetical protein
hypothetical protein	183472	183846	4399883	4400257	375	forward	hypothetical protein
transposase	183830	184018	4400241	4400429	189	reverse	transposase
msi180	184051	184953	4400462	4401364	903	reverse	CoA ester lyase
msi181	185087	186238	4401498	4402649	1152	reverse	putative racemase/dehydratase protein
maaL	186250	187503	4402661	4403914	1254	reverse	methylaspartate ammonia-lyase protein
hypothetical protein	187957	188952	4404368	4405363	996	reverse	hypothetical protein
hypothetical protein	189169	189366	4405580	4405777	198	reverse	hypothetical protein
msi227	189539	191317	4405950	4407728	1779	reverse	putative ABC transporter permease protein
msi229	191338	192432	4407749	4408843	1095	reverse	putative ABC transporter ATP-binding protein
msi228	192617	193723	4409028	4410134	1107	reverse	putative amino acid ABC transporter periplasmic binding protein
hipO	193786	194949	4410197	4411360	1164	reverse	hippurate hydrolase
hypothetical protein	195429	195563	4411840	4411974	135	forward	hypothetical protein
transposase	195649	196104	4412060	4412515	456	forward	transposase
transposase	196101	196280	4412512	4412691	180	forward	transposase
msi213	196283	197458	4412694	4413869	1176	reverse	hydrolase/peptidase protein
hypothetical protein	197597	197755	4414008	4414166	159	reverse	hypothetical protein
msi184	198149	198553	4414560	4414964	405	forward	transmembrane transport protein
msi184	198550	199140	4414961	4415551	591	forward	transmembrane transport protein
acyII	200315	202654	4416726	4419065	2340	reverse	Penicillin acylase 2 proenzyme
msi241	203007	203768	4419418	4420179	762	reverse	putative amino-acid ABC transporter ATP-binding protein
msi242	203845	204825	4420256	4421236	981	reverse	putative amino-acid ABC transporter permease protein
msi243	204880	205722	4421291	4422133	843	reverse	putative amino acid ABC transporter periplasmic binding protein
ald	206028	206558	4422439	4422969	531	forward	Alanine dehydrogenase
nylB'	206913	208130	4423324	4424541	1218	forward	6-aminohexanoate-dimer hydrolase
hypothetical protein	208347	208565	4424758	4424976	219	forward	hypothetical protein
hypothetical protein	208600	208818	4425011	4425229	219	reverse	hypothetical protein
msi184	209292	210947	4425703	4427358	1656	reverse	probable transmembrane transport protein
fabG	212096	212236	4428507	4428647	141	reverse	3-oxoacyl-[acyl-carrier-protein] reductase
hypothetical protein	212290	212508	4428701	4428919	219	reverse	hypothetical protein
hypothetical protein	212483	213073	4428894	4429484	591	reverse	hypothetical protein
pgdA	213536	214429	4429947	4430840	894	reverse	Peptidoglycan deacetylase
msi175	214575	215978	4430986	4432389	1404	reverse	probable aminotransferase protein
gabD	215992	217470	4432403	4433881	1479	reverse	succinate-semialdehyde dehydrogenase protein
msi209	218444	219622	4434855	4436033	1179	reverse	putative hydrolase/peptidase protein
dapE	220024	221172	4436435	4437583	1149	reverse	putative succinyl-diaminopimelate desuccinylase
csd	221209	222387	4437620	4438798	1179	reverse	putative cysteine desulfurase
hypothetical protein	222641	222763	4439052	4439174	123	reverse	hypothetical protein
msi248	223232	223699	4439643	4440110	468	forward	putative transcription regulator protein
hipO	224109	225296	4440520	4441707	1188	forward	Hippurate hydrolase
msi186	225376	226809	4441787	4443220	1434	forward	putative amidase protein
hypothetical protein	227080	227781	4443491	4444192	702	reverse	hypothetical protein
hypothetical protein	228775	229023	4445186	4445434	249	forward	hypothetical protein
msi197	229027	230034	4445438	4446445	1008	forward	putative ligase/carboxylase protein
hypothetical protein	230124	230405	4446535	4446816	282	reverse	hypothetical protein
hypothetical protein	230402	230515	4446813	4446926	114	reverse	hypothetical protein
transposase	230552	230791	4446963	4447202	240	reverse	transposase
transposase	231097	231726	4447508	4448137	630	forward	hypothetical protein
transposase	231684	232205	4448095	4448616	522	forward	hypothetical protein
transposase	232571	233005	4448982	4449416	435	forward	transposase
transposase	233002	233253	4449413	4449664	252	forward	transposase
hypothetical protein	233376	233780	4449787	4450191	405	reverse	hypothetical protein
transposase	233860	234834	4450271	4451245	975	forward	transposase
hypothetical protein	234791	235093	4451202	4451504	303	forward	hypothetical protein
serine recombinase	235080	237143	4451491	4453554	2064	forward	hypothetical protein
cocE	237835	239682	4454246	4456093	1848	reverse	Cocaine esterase
cocE	240103	241914	4456514	4458325	1812	reverse	Cocaine esterase
msi191	242070	243071	4458481	4459482	1002	reverse	putative ABC transporter protein
msi192	243064	244074	4459475	4460485	1011	reverse	putative peptide ABC transporter permease
msi193	244071	245003	4460482	4461414	933	reverse	putative peptide ABC transporter permease
msi194	245000	245989	4461411	4462400	990	reverse	putative oligopeptide ABC transporter permease
msi316	245986	247665	4462397	4464076	1680	reverse	putative ABC transporter peptide-binding periplasmic protein
transposase	248381	249298	4464792	4465709	918	forward	hypothetical protein
hypothetical protein	249700	250368	4466111	4466779	669	reverse	hypothetical protein
msi241	250931	251812	4467342	4468223	882	reverse	putative amino-acid abc transporter ATP binding protein
msi242	251827	252495	4468238	4468906	669	reverse	putative amino-acid abc transporter permease protein
msi242	252492	253163	4468903	4469574	672	reverse	putative amino-acid abc transporter permease protein
putative amino-acid ABC transporter-binding protein	253223	254095	4469634	4470506	873	reverse	putative amino-acid ABC transporter-binding protein
Tropinesterase	254320	255441	4470731	4471852	1122	reverse	tropinesterase
hypothetical protein	255778	256173	4472189	4472584	396	reverse	hypothetical protein
5-(hydroxymethyl)furfural oxidase	256212	257897	4472623	4474308	1686	reverse	5-(hydroxymethyl)furfural oxidase
msi248	258373	258837	4474784	4475248	465	reverse	putative transcription regulator protein
msi260	259459	260775	4475870	4477186	1317	forward	putative diaminobutyrate--pyruvate aminotransferase protein
msi178	261001	262461	4477412	4478872	1461	forward	probable aldehyde dehydrogenase protein
hypothetical protein	262790	263158	4479201	4479569	369	forward	hypothetical protein
putative amino-acid ABC transporter-binding protein	263136	263603	4479547	4480014	468	forward	putative amino-acid ABC transporter-binding protein
hypothetical protein	263652	263918	4480063	4480329	267	reverse	hypothetical protein
hypothetical protein	264092	264295	4480503	4480706	204	forward	hypothetical protein
hypothetical protein	264360	264860	4480771	4481271	501	forward	hypothetical protein
hypothetical protein	264888	265196	4481299	4481607	309	forward	hypothetical protein
hypothetical protein	265536	265868	4481947	4482279	333	reverse	hypothetical protein
panD	266540	266983	4482951	4483394	444	forward	aspartate 1-decarboxylase protein
msi197	267297	268565	4483708	4484976	1269	forward	putative ligase/carboxylase protein
msi209	268647	269816	4485058	4486227	1170	forward	hydrolase/peptidase protein
hypothetical protein	269703	269927	4486114	4486338	225	reverse	hypothetical protein
hypothetical protein	270307	270747	4486718	4487158	441	reverse	hypothetical protein
hypothetical protein	271224	272153	4487635	4488564	930	reverse	hypothetical protein
5-(hydroxymethyl)furfural oxidase	272835	274565	4489246	4490976	1731	reverse	5-(hydroxymethyl)furfural oxidase
hypothetical protein	274848	275414	4491259	4491825	567	reverse	hypothetical protein
hypothetical protein	275529	275963	4491940	4492374	435	forward	hypothetical protein
iucC	275805	277643	4492216	4494054	1839	reverse	Aerobactin synthase
msi260	278098	279399	4494509	4495810	1302	reverse	diaminobutyrate--pyruvate aminotransferase protein
msi259	279566	280405	4495977	4496816	840	reverse	hypothetical protein
msi260	280398	281654	4496809	4498065	1257	reverse	diaminobutyrate--pyruvate aminotransferase protein
hypothetical protein	282719	283561	4499130	4499972	843	reverse	hypothetical protein
hypothetical protein	284169	284372	4500580	4500783	204	reverse	hypothetical protein
traR	284407	285153	4500818	4501564	747	reverse	quorum sensing activator TraR
exsA	285790	287592	4502201	4504003	1803	forward	probable saccharide exporting abc transporter protein, ATP-binding and permease domains
hypothetical protein	288190	288396	4504601	4504807	207	reverse	hypothetical protein
fdxB	288393	288710	4504804	4505121	318	reverse	ferredoxin
rpo-like protein	288707	288910	4505118	4505321	204	reverse	hypothetical protein
hypothetical protein	289142	289441	4505553	4505852	300	reverse	hypothetical protein
tlpA	289718	291010	4506129	4507421	1293	reverse	thiol:disulfide interchange protein
accD	291475	292488	4507886	4508899	1014	reverse	1-aminocyclopropane-1-carboxylate deaminase protein
hypothetical protein	293557	294000	4509968	4510411	444	reverse	hypothetical protein
resA	294321	295601	4510732	4512012	1281	reverse	thiol-disulfide oxidoreductase
hypothetical protein	295739	296116	4512150	4512527	378	reverse	hypothetical protein
msi280	296130	297428	4512541	4513839	1299	reverse	amino-acid monooxygenase protein
hypothetical protein	297435	297764	4513846	4514175	330	reverse	hypothetical protein
hypothetical protein	297777	298007	4514188	4514418	231	reverse	hypothetical protein
usp family protein	298271	299143	4514682	4515554	873	reverse	universal stress protein
msi287	299239	300054	4515650	4516465	816	reverse	putative two-component response regulato rprotein
nifX associated protein	300051	300530	4516462	4516941	480	reverse	hypothetical protein
nifX	300547	301044	4516958	4517455	498	reverse	nitrogen fixation protein
nifN	301041	302393	4517452	4518804	1353	reverse	nitrogenase iron-molybdenum cofactor biosynthesis protein
nifE	302402	303886	4518813	4520297	1485	reverse	nitrogenase molybdenum-cofactor biosynthesis protein
nifK	303948	305489	4520359	4521900	1542	reverse	nitrogenase molybdenum-iron protein alpha chain
nifD	305619	307121	4522030	4523532	1503	reverse	nitrogenase molybdenum-iron protein alpha chain
nifH	307209	308102	4523620	4524513	894	reverse	nitrogenase iron protein
queE	309200	309319	4525611	4525730	120	reverse	7-carboxy-7-deazaguanine synthase
msi040	309557	310309	4525968	4526720	753	reverse	A-ype carbonic anhydrase protein
queE	311080	311814	4527491	4528225	735	reverse	7-carboxy-7-deazaguanine synthase
queD	311811	312167	4528222	4528578	357	reverse	6-carboxy-5,6,7,8-tetrahydropterin synthase
queC	312167	312868	4528578	4529279	702	reverse	7-cyano-7-deazaguanine synthase
transposase	313363	313782	4529774	4530193	420	reverse	transposase
transposase	313779	314573	4530190	4530984	795	reverse	transposase
msi395	314828	315862	4531239	4532273	1035	reverse	monooxygenase oxidoreductase protein
msi396	315934	317064	4532345	4533475	1131	reverse	aminotransferase pyridoxal phosphate protein
integrase	317861	318814	4534272	4535225	954	forward	hypothetical protein
asnB	318976	319248	4535387	4535659	273	reverse	asparagine synthetase protein
hypothetical protein	319709	320203	4536120	4536614	495	reverse	hypothetical protein
peroxiredoxin	320422	320955	4536833	4537366	534	forward	hypothetical protein
rpoN2	321066	322457	4537477	4538868	1392	forward	RNA polymerase sigma-54 factor protein
nifQ	322454	323080	4538865	4539491	627	reverse	NifQ nitrogen fixation protein
msi328	323067	324119	4539478	4540530	1053	reverse	monooxygenase oxidoreductase protein
msi329	324258	325859	4540669	4542270	1602	reverse	short-chain type dehydrogenase/reductase protein
NTF2 superfamily protein	326008	326856	4542419	4543267	849	reverse	hypothetical protein
msi332	326886	328145	4543297	4544556	1260	reverse	putative monooxygenase cytochrome p450 protein
MFS trasporter	329552	330784	4545963	4547195	1233	forward	hypothetical protein
hemS	330941	332077	4547352	4548488	1137	reverse	Hemin transport protein
hypothetical protein	332129	332314	4548540	4548725	186	reverse	hypothetical protein
HesB/IscA family	332663	332983	4549074	4549394	321	forward	hypothetical protein
hypothetical protein	333001	333318	4549412	4549729	318	forward	hypothetical protein
nifS	333331	334542	4549742	4550953	1212	forward	NifS pyridoxal-phosphate-dependent aminotransferase
nifW	334722	335099	4551133	4551510	378	forward	NifW nitrogen fixation protein
fixA	335099	336139	4551510	4552550	1041	forward	electron transfer flavoprotein-quinone oxidoreductase
fixB	336156	337265	4552567	4553676	1110	forward	electron transfer flavoprotein-quinone oxidoreductase
fixC	337276	338580	4553687	4554991	1305	forward	electron transfer flavoprotein-quinone oxidoreductase
fixX	338593	338892	4555004	4555303	300	forward	FixX ferredoxin
pytH	339148	339864	4555559	4556275	717	forward	pyrethroid hydrolase
nifB	340916	342397	4557327	4558808	1482	forward	NifB nitrogen fixation protein
fdxN	342427	342621	4558838	4559032	195	forward	ferredoxin
nifZ	342707	343027	4559118	4559438	321	forward	NifZ nitrogen fixation protein
fixU	343024	343236	4559435	4559647	213	forward	FixU nitrogen fixation protein
SIR2 family protein	343271	344164	4559682	4560575	894	forward	hypothetical protein
maa	344472	345035	4560883	4561446	564	reverse	maltose O-acetyltransferase
nifA	345503	346561	4561914	4562972	1059	reverse	nif-specific regulatory protein activator atp-binding
hypothetical protein	346539	346628	4562950	4563039	90	reverse	hypothetical protein
nodE	347319	348527	4563730	4564938	1209	reverse	3-oxoacyl-[acyl-carrier-protein] synthase 2
nodF	348528	348809	4564939	4565220	282	reverse	nodulation protein F
hypothetical protein	349529	350053	4565940	4566464	525	reverse	hypothetical protein
hypothetical protein	350028	350438	4566439	4566849	411	reverse	hypothetical protein
transposase	350757	351251	4567168	4567662	495	reverse	hypothetical protein
hypothetical protein	351444	351662	4567855	4568073	219	reverse	hypothetical protein
nodD	351953	352870	4568364	4569281	918	forward	transcriptional regulator protein
xylose isomerase	352919	353722	4569330	4570133	804	reverse	hypothetical protein
msi360	353887	354948	4570298	4571359	1062	reverse	putative transcriptional regulator
dctA	355224	356510	4571635	4572921	1287	reverse	C4-dicarboxylate transport
nodH	356900	357661	4573311	4574072	762	reverse	hypothetical protein
nodJ	357945	358733	4574356	4575144	789	reverse	NodJ membrane transport protein
nodI	358737	359651	4575148	4576062	915	reverse	NodI membrane transport protein
nodC	359913	361238	4576324	4577649	1326	reverse	N-acetylglucosaminyltransferase
nodB	361254	361913	4577665	4578324	660	reverse	chitooligosaccharide deacetylase protein
nodA	361910	362500	4578321	4578911	591	reverse	N-acyltransferase protein
hypothetical protein	362791	363294	4579202	4579705	504	forward	hypothetical protein
nodE	363354	364562	4579765	4580973	1209	reverse	3-oxoacyl-[acyl-carrier-protein] synthase 2
nodF	364563	364844	4580974	4581255	282	reverse	nodulation protein F
hypothetical protein	365630	365905	4582041	4582316	276	reverse	hypothetical protein
hypothetical protein	366573	367019	4582984	4583430	447	forward	hypothetical protein
hypothetical protein	367258	367833	4583669	4584244	576	reverse	hypothetical protein
hypothetical protein	367791	368024	4584202	4584435	234	reverse	hypothetical protein
hypothetical protein	368065	368433	4584476	4584844	369	reverse	hypothetical protein
gltD	370081	371535	4586492	4587946	1455	forward	glutamate synthase [NADPH] small chain
hypothetical protein	372056	372358	4588467	4588769	303	forward	hypothetical protein
hypothetical protein	372981	373289	4589392	4589700	309	reverse	hypothetical protein
hypothetical protein	373352	373651	4589763	4590062	300	reverse	hypothetical protein
hypothetical protein	373655	373897	4590066	4590308	243	forward	hypothetical protein
hypothetical protein	374202	374486	4590613	4590897	285	reverse	hypothetical protein
hypothetical protein	374978	375211	4591389	4591622	234	forward	hypothetical protein
tam	375230	376288	4591641	4592699	1059	forward	trans-aconitate 2-methyltransferase
hypothetical protein	376383	376610	4592794	4593021	228	reverse	hypothetical protein
transposase	376710	377066	4593121	4593477	357	reverse	hypothetical protein
transposase	377098	378054	4593509	4594465	957	reverse	hypothetical protein
hypothetical protein	378292	378429	4594703	4594840	138	reverse	hypothetical protein
hypothetical protein	378455	379510	4594866	4595921	1056	reverse	hypothetical protein
hypothetical protein	379507	381573	4595918	4597984	2067	reverse	hypothetical protein
cpdA	381576	382913	4597987	4599324	1338	reverse	3',5'-cyclic adenosine monophosphate phosphodiesterase CpdA
hypothetical protein	383405	383668	4599816	4600079	264	forward	hypothetical protein
thiC	384206	386041	4600617	4602452	1836	forward	ThiC thiamin biosynthesis protein
thiO	386038	387039	4602449	4603450	1002	forward	ThiO thiamin biosynthesis oxidoreductase protein
thiS	387008	387205	4603419	4603616	198	forward	ThiS thiamin biosynthesis protein
thiG	387207	387980	4603618	4604391	774	forward	ThiG thiamin biosynthesis protein
thiE	387977	388582	4604388	4604993	606	forward	ThiE thiamin-phosphate pyrophosphorylase protein
thiD	388579	389388	4604990	4605799	810	forward	ThiD phosphomethylpyrimidine kinase (thiamin synthesis) protein
hypothetical protein	390199	390390	4606610	4606801	192	forward	hypothetical protein
hypothetical protein	390294	390860	4606705	4607271	567	reverse	hypothetical protein
hypothetical protein	390885	392858	4607296	4609269	1974	reverse	hypothetical protein
hypothetical protein	392859	393371	4609270	4609782	513	reverse	hypothetical protein
hypothetical protein	393368	394534	4609779	4610945	1167	reverse	hypothetical protein
yhaN	394858	398331	4611269	4614742	3474	reverse	putative protein YhaN
yhaO	398328	399587	4614739	4615998	1260	reverse	putative metallophosphoesterase YhaO
recD	399659	405178	4616070	4621589	5520	reverse	ATP-dependent RecD-like DNA helicase
hypothetical protein	405410	405604	4621821	4622015	195	reverse	hypothetical protein
msi163	405845	406294	4622256	4622705	450	forward	putative transcriptional regulator protein
msi140	406329	407159	4622740	4623570	831	forward	hypothetical protein
hypothetical protein	407173	408318	4623584	4624729	1146	reverse	hypothetical protein
msi136	408369	409418	4624780	4625829	1050	reverse	hypothetical protein
msi137	409415	410731	4625826	4627142	1317	reverse	hypothetical transmembrane protein
msi138	410731	411549	4627142	4627960	819	reverse	hypothetical protein
msi139	411542	412981	4627953	4629392	1440	reverse	hypothetical transmembrane protein
hypothetical protein	413179	413601	4629590	4630012	423	reverse	hypothetical protein
hypothetical protein	413749	413883	4630160	4630294	135	forward	hypothetical protein
hypothetical protein	413831	414151	4630242	4630562	321	forward	hypothetical protein
hypothetical protein	414503	414754	4630914	4631165	252	forward	hypothetical protein
integrase	414692	415645	4631103	4632056	954	reverse	hypothetical protein
hypothetical protein	415769	416083	4632180	4632494	315	forward	hypothetical protein
hypothetical protein	416641	417303	4633052	4633714	663	reverse	hypothetical protein
hypothetical protein	417306	418262	4633717	4634673	957	reverse	hypothetical protein
